# Supplementary material for: Compartment-specific immune responses to BoAHV-1 transplacental infection in late gestation
Source: Front Vet Sci. 2026 Jun 23;13:1845115. doi: 10.3389/fvets.2026.1845115 (PMC13337470; doi:10.3389/fvets.2026.1845115)
Supplement: Supplementary file 1 [file Data_Sheet_1.XLSX]

## Sheet: PBLs CTs
ID	Type	GAPDH	TLR3	TLR3	Mean CT TLR3	TLR7	TLR7	Mean CT TLR7	TLR9	TLR9	Mean CT TLR9	TNF-α	TNF-α	Mean CT TNF-α	IL-12	IL-12	Mean CT IL-12	IFN-β1	IFN-β1	Mean CT IFN-β1
625-3dpi*	control	15.93	26.73	28.43	27.58	21.45	18.73	20.09	29.53	30.95	30.24	26.09	31.57	28.83	25.79	26.23	26.01	21.89	21.41	21.65
626-3dpi	control	23.0653	25.78	27.22	26.5	23.82	35.18	29.5	31.38	29.46	30.42	24.03	23.87	23.95	29.1	28.56	28.83	20.99	19.93	20.46
627-3dpi	infected	18.4458	24.28	25.56	24.92	22.19	17.81	20	32.05	38.89	35.47	31.72	32.4	32.06	29.4	27.6	28.5	27.63	30.81	29.22
628-3dpi	control	20.4443	35.63	37.45	36.54	25	24.6	24.8	29.61	25.99	27.8	29.01	26.55	27.78	30.05	28.29	29.17	20.83	21.33	21.08
629-3dpi	infected	32.9688	34.63	35.37	35	34.62	39.38	37	38.64	38.88	38.76	40.85	39.49	40.17	26.38	29.52	27.95	35.71	36.97	36.34
631-3dpi	infected	16,23	28.72	29.72	29.22	19.82	20.26	20.04	37.89	31.45	34.67	31.68	30.42	31.05	27.9	25.4	26.65	28	28.68	28.34
632-3dpi	control	19.2716	25.63	25.21	25.42	23.03	26.97	25	27.56	27.58	27.57	20.79	21.35	21.07	28.6	25.02	26.81	18.04	20.04	19.04
633-3dpi	infected	22.3202	38.08	37.62	37.85	27.62	28.38	28	31.92	35.3	33.61	34.83	37.75	36.29	37.52	38.38	37.95	32.74	33.86	33.3
634-3dpi	infected	16,98	31.61	29.71	30.66	21.09	19.51	20.3	31.06	40.86	35.96	32.93	38.21	35.57	29	27.8	28.4	32.84	38.5	35.67
635-3dpi	infected	16,44	25.06	23.46	24.26	19.72	18.08	18.9	32.85	37.69	35.27	31.54	23.16	27.35	25.79	28.29	27.04	27.1	32.46	29.78
636-3dpi	infected	16	30.3	32.52	31.41	18.56	19.44	19	35.37	39.61	37.49	32.12	39.98	36.05	27.36	23.6	25.48	29.08	28.6	28.84
625-10dpi	control	15.93	36.94	39.18	38.06	18.07	20.21	19.14	31.59	18.41	25	24.09	27.059	25.5745	24.71	23.57	24.14	26.7	29.1	27.9
626-10dpi	control	23.0653	38.41	38.01	38.21	24.02	20.96	22.49	42.07	13.43	27.75	28	26.6944	27.3472	23.09	25.89	24.49	27.1	29.1	28.1
627-10dpi	infected	18.4458	36.27	31.19	33.73	22.54	18.1	20.32	32.25	25.09	28.67	27.35	24.7529	26.0515	18.4	22.24	20.32	30.05	29.77	29.91
628-10dpi	control	20.4443	38.93	38.07	38.5	21.49	23.15	22.32	27.48	27.26	27.37	23.35	27.7725	25.5613	23.93	26.71	25.32	29.2	27.48	28.34
629-10dpi	infected	32.9688	24.86	24.72	24.79	24.37	26.85	25.61	33.79	30.19	31.99	25.48	29.8106	27.6453	24.17	27.05	25.61	27.89	29.11	28.5
631-10dpi	infected	16,23	22.84	32.8	27.82	23.08	23.96	23.52	36.82	31.62	34.22	29.06	28.2313	28.6456	22.47	21.91	22.19	28.84	27.48	28.16
632-10dpi	control	19.2716	38.93	40.07	39.5	26.81	22.59	24.7	38.01	25.49	31.75	22.76	21.3922	22.0761	26.4	25	25.7	29	28.58	28.79
633-10dpi	infected	22.3202	23.52	30.56	27.04	23.97	32.59	28.28	36.65	38.77	37.71	20.21	24.2313	22.2206	22.69	27.87	25.28	27.92	29.36	28.64
634-40dpi	infected	16,98	32	31.14	31.57	26.1	34.1	30.1	30.06	40.42	35.24	37.33	35.7884	36.5592	27.3	28.9	28.1	26.6	27.4	27
635-10dpi	infected	16,44	27.12	31.88	29.5	20.22	20.02	20.12	31	31.4	31.2	21.5	20.6086	21.0543	27.99	22.25	25.12	30.07	28.31	29.19
636-10dpi	infected	16	35.3	33.7	34.5	22.04	20.06	21.05	35.04	34.46	34.75	20.54	21.117	20.8285	18.58	21.52	20.05	29.5	31.4	30.45
*dpi: days post infection

## Sheet: Maternal-Fetal Tissues CTs
ID	Type	Tissue Sample	GAPDH	TLR3	TLR3	Mean CT TLR3	TLR7	TLR7	Mean CT TLR7	TLR9	TLR9	Mean CT TLR9	BMAP28	BMAP28	Mean CT BMAP28	TNF-α	TNF-α	Mean CT TNF-α	IL-12	IL-12	Mean CT IL-12
625	Control	Placentome	19.47	40.09	44.36	42.225	33.3	31.16	32.23	25.93	28.34	27.135	Undet	Undet	Undet	32.9	33.56	33.23	ND	ND	ND
		Caruncle	22.79	36.49	Undet	36.49	36.15	35.71	35.93	31.62	34.44	33.03	Undet	Undet	Undet	27.47	29.43	28.45	ND	ND	ND
		Cotyledon	21.96	Undet*	34.14	34.14	36.83	Undet	36.83	32.59	31.95	32.27	24.69	22.47	23.58	Undet	Undet	Undet	25.38	28.58	26.98
		Liver	20.57	Undet	35.04	35.04	38.05	38.07	38.06	32.04	30.96	31.5	32.9	Undet	32.9	32.73	33.63	33.18	31.53	33.33	32.43
		Spleen	19.23	Undet	32.59	32.59	37.17	36.92	37.045	31.72	31.85	31.785	32.67	Undet	32.67	32.82	36.58	34.7	31.43	32.55	31.99
		Lung	20.45	28.34	27.5	27.92	31.13	31.07	31.1	28.61	30.67	29.64	29.89	26.79	28.34	31.55	32.41	31.98	37.3	38.2	37.75
626	Control	Placentome	20.08	30.89	30.18	30.535	35.82	34.86	35.34	27.62	26.99	27.305	33.7	33.72	33.71	33.67	35.6745	34.6723	ND	ND	ND
		Caruncle	18.55	30.8	30.83	30.815	35.16	35.22	35.19	31.23	29.31	30.27	34.35	33.44	33.895	33.8	32.5948	33.1974	ND	ND	ND
		Cotyledon	21.37	38.68	34.5	36.59	37.03	36.89	36.96	31.03	32.25	31.64	31.56	32.21	31.885	32.56	35.8765	34.2183	32.06	29.78	30.92
		Liver	23.11	37.51	34.26	35.885	38.91	38.03	38.47	33.1	31.31	32.205	27.5	28.66	28.08	34.72	31.747	33.2335	29.13	32.31	30.72
		Spleen	22.13	34.8	35.73	35.265	Undet	Undet	Undet	31.47	32.26	31.865	30.3	31.61	30.955	38.33	35.41	36.87	34.51	34.63	34.57
		Lung	22.72	Undet	Undet	Undet	36.55	35.3	35.925	32.19	32.79	32.49	35.55	Undet	35.55	36.3	37.9472	37.1236	37.91	38.05	37.98
627	Infected	Placentome	19.1	30.3	25.64	27.97	34.5	33.79	34.145	24.67	26.51	25.59	34.16	33.1	33.63	32.61	33.679	33.1445	ND	ND	ND
		Caruncle	19.47	29.65	30.17	29.91	34.84	35.17	35.005	36.25	34.02	35.135	34.4	44.06	39.23	35.8	32.6549	34.2275	ND	ND	ND
		Cotyledon	17.96	33.6	33.44	33.52	22.49	28.75	25.62	33.36	35.04	34.2	18.66	17.98	18.32	38.7	37.7	38.2	35.66	38.96	37.31
		Liver	21.34	31.47	30.95	31.21	35.75	36.9	36.325	30.86	28.06	29.46	32.33	33.17	32.75	38.52	39.52	39.02	36.3	34.1	35.2
		Spleen	20.68	31.16	31.42	31.29	33.29	34.19	33.74	30.61	28.6	29.605	31.76	31.34	31.55	31.93	29.0216	30.4758	36.78	37.5	37.14
		Lung	23.03	Undet	Undet	Undet	34.67	36.07	35.37	32.1	32.15	32.125	Undet	Undet	Undet	28.74	34.38	31.56	35.83	38.53	37.18
628	Control	Placentome	19.11	33.17	33.31	33.24	35.29	36.49	35.89	20.71	23.47	22.09	30.58	31.63	31.105	32.89	34.01	33.45	ND	ND	ND
		Caruncle	20.64	32.95	32.28	32.615	36.46	35.84	36.15	31.3	29.49	30.395	32.34	32.86	32.6	36.01	37.55	36.78	ND	ND	ND
		Cotyledon	19.12	33.27	31.64	32.455	32.01	32.66	32.335	27.8	26.7	27.25	34.67	33.32	33.995	32.72	34.4932	33.6066	30.32	29.5	29.91
		Liver	21.32	31.11	30.92	31.015	36.78	36.21	36.495	32.24	29.06	30.65	31.41	32.35	31.88	31.28	32.9076	32.0938	31.63	30.75	31.19
		Spleen	20.35	29.43	29.35	29.39	35.05	34.69	34.87	30.49	32.5	31.495	29.11	28.55	28.83	37.61	34.89	36.25	33.01	31.51	32.26
		Lung	22.39	29.51	29.31	29.41	37.66	36.22	36.94	30.29	33.03	31.66	27.72	27.82	27.77	39.2	37.4278	38.3139	38.6	36.24	37.42
629	Infected	Placentome	18.56	29.42	29.69	29.555	31.12	31.51	31.315	29.47	31.09	30.28	31.3	31.78	31.54	37.37	32.69	35.03	ND	ND	ND
		Caruncle	21.96	29.93	30.23	30.08	33.8	31.9	32.85	37.41	35.05	36.23	28.12	28.99	28.555	31.02	29.2	30.11	ND	ND	ND
		Cotyledon	18.62	29.36	29.09	29.225	27.03	28.49	27.76	35.8	34.24	35.02	31.64	32.84	32.24	38.7	39.06	38.88	35.9	37.94	36.92
		Liver	22.72	25.7	24.3	25	36.56	36.48	36.52	27.93	28.96	28.445	33.33	32.34	32.835	37.25	42.0148	39.6324	33.61	37.23	35.42
		Spleen	19.61	31.65	32.27	31.96	35.51	35.02	35.265	30.68	28.54	29.61	27.74	27.72	27.73	30.79	30.6936	30.7418	37.64	35.9	36.77
		Lung	23.83	27.04	27.38	27.21	33.64	34.77	34.205	32	31.77	31.885	25.76	26.03	25.895	33.51	31.6941	32.602	35.62	38.6	37.11
631	Infected	Placentome	18.53	30.7	23.19	26.945	29.75	30.86	30.305	26.16	23.94	25.05	30.6	31.78	31.19	38.7	36.66	37.68	ND	ND	ND
		Caruncle	19.28	29.39	29.18	29.285	35.81	35.89	35.85	31.74	30.64	31.19	31.86	32.34	32.1	30.48	28.8052	29.6426	ND	ND	ND
		Cotyledon	18.92	31.07	32.63	31.85	33.78	33.47	33.625	30.68	31.62	31.15	32.18	32.07	32.125	33.23	37.318	35.274	37.1	35.92	36.51
		Liver	19.37	Undet	41.96	41.96	30.17	30.4	30.285	25.83	23.54	24.685	26.93	25.49	26.21	39.52	38.5012	39.0106	35.84	36.3	36.07
		Spleen	20.15	37.39	35.93	36.66	30.42	30.06	30.24	36.56	33.74	35.15	31.41	29.72	30.565	23.37	23.63	23.5	36.66	39.3	37.98
		Lung	24.28	Undet	Undet	Undet	Undet	Undet	Undet	31.23	34.45	32.84	Undet	Undet	Undet	Undet	Undet	Undet	35.92	36.41	36.165
632	Control	Placentome	19.99	32.14	30.59	31.365	35.29	35.48	35.385	22.83	23.74	23.285	33.7	33.28	33.49	34.94	33.68	34.31	ND	ND	ND
		Caruncle	21.19	30.98	29.29	30.135	35.42	33.82	34.62	32.06	31.44	31.75	33.05	33.07	33.06	39.17	40.1655	39.6678	ND	ND	ND
		Cotyledon	18.98	33.19	32.22	32.705	35.05	29.51	32.28	30.02	28.71	29.365	34.62	34.35	34.485	33.93	36.0301	34.9801	28.2	25.88	27.04
		Liver	21.39	34.72	32.48	33.6	Undet	38.38	38.38	31.78	33.19	32.485	32.52	30.62	31.57	Undet	Undet	Undet	31.15	34.01	32.58
		Spleen	20.46	31.37	28.12	29.745	36.79	35.42	36.105	31.52	31.84	31.68	31.14	31	31.07	33.49	34.69	34.09	33.47	33.05	33.26
		Lung	22.62	31.02	25.54	28.28	36.74	35.57	36.155	31.59	31.07	31.33	26.32	26.38	26.35	39.36	37.32	38.34	36.21	38.87	37.54
633	Infected	Placentome	19.02	32.08	32.28	32.18	33.41	34.29	33.85	32.64	31.45	32.045	31.95	32.68	32.315	37.28	35.4934	36.3867	ND	ND	ND
		Caruncle	19.24	35.78	31.98	33.88	36.7	36.51	36.605	37.37	34.54	35.955	33.74	32.66	33.2	37.92	39.5993	38.7596	ND	ND	ND
		Cotyledon	18.96	30.24	30.67	30.455	31.26	29.16	30.21	31.89	33.18	32.535	28.99	31.04	30.015	34.61	32.8788	33.7444	36.47	33.55	35.01
		Liver	19.8	28.6	21.8	25.2	35.29	36.73	36.01	26.82	25.54	26.18	33.34	Undet	33.34	39.14	36.9523	38.0461	35.79	37.05	36.42
		Spleen	19.62	31.41	33	32.205	34.35	35.49	34.92	30.54	29.35	29.945	30.87	32.15	31.51	31.61	33.21	32.41	37.6	36.12	36.86
		Lung	22.26	Undet	Undet	Undet	Undet	Undet	Undet	28.21	30.29	29.25	27.15	26.62	26.885	35.62	33.2	34.41	36.22	36.98	36.6
634	Infected	Placentome	18.97	28.13	28.07	28.1	30.2	31.68	30.94	31.02	29.12	30.07	35	33.32	34.16	37.32	35.272	36.296	ND	ND	ND
		Caruncle	19.96	29.96	31.04	30.5	29.56	30.34	29.95	33.72	32.48	33.1	34.41	31.03	32.72	35.96	34.5812	35.2706	ND	ND	ND
		Cotyledon	19.01	29.28	29.24	29.26	23.37	22.84	23.105	34.86	35.14	35	32.18	31.1	31.64	34.89	35.4774	35.1837	31.9	28.9	30.4
		Liver	21.13	Undet	40.06	40.06	34.65	32.15	33.4	29.45	30.54	29.995	Undet	Undet	Undet	38.83	37.1974	38.0137	32.63	28.69	30.66
		Spleen	20.18	31.71	30.08	30.895	32.27	31.32	31.795	32.26	36.1	34.18	34.1	33.6	33.85	36.89	36.4585	36.6742	38.36	36.66	37.51
		Lung	23.3	25.25	25.23	25.24	31.44	29.74	30.59	31.2	29.89	30.545	27.06	27.62	27.34	35.67	34.0159	34.843	35.4	34.8	35.1
635	Infected	Placentome	18.23	31.56	30.6	31.08	29.99	29.4	29.695	29.9	31.02	30.46	Undet	Undet	Undet	35	35.8136	35.4068	ND	ND	ND
		Caruncle	19.56	28.79	30.28	29.535	31.98	30.03	31.005	37.03	38.49	37.76	29.09	30.91	30	31.76	33.06	32.41	ND	ND	ND
		Cotyledon	18.38	35.77	32.19	33.98	27.03	26.85	26.94	29.1	27.93	28.515	Undet	33.12	33.12	33.3	36.5	34.9	34.82	35.84	35.33
		Liver	19.62	32.16	30.05	31.105	29.74	29.54	29.64	28.9	29.69	29.295	27.17	24.17	25.67	Undet	Undet	Undet	34.11	35.83	34.97
		Spleen	20.22	34.13	32.75	33.44	32.22	31.78	32	34.86	31.58	33.22	33.84	30.59	32.215	30.41	35.0752	32.7426	35.2	36.04	35.62
		Lung	24.55	24.5	24.28	24.39	30.21	31.52	30.865	29.3	32.58	30.94	27.2	27.33	27.265	32.45	36.7579	34.6039	38.54	34.9	36.72
636	Infected	Placentome	19.15	24.17	27.14	25.655	30.54	31.27	30.905	30.58	31.44	31.01	25.6	24.43	25.015	37.63	34.4772	36.0536	ND	ND	ND
		Caruncle	19.44	32.09	Undet	32.09	31.81	34.47	33.14	38.57	33.37	35.97	26.68	27.2	26.94	37.29	39.1477	38.2189	ND	ND	ND
		Cotyledon	18.97	30.95	40.22	35.585	30.51	31.05	30.78	28.84	30.86	29.85	31.05	29.8	30.425	38.94	33.8618	36.4009	29.63	27.29	28.46
		Liver	21.95	40.39	32.13	36.26	33.42	31.84	32.63	30.48	32.82	31.65	27.88	Undet	27.88	35.79	34.9739	35.3819	37.28	35.78	36.53
		Spleen	28.11	30.14	30.05	30.095	37.2	Undet	37.2	37.16	39.06	38.11	31.05	29.8	30.425	28.45	29.53	28.99	38.41	39.33	38.87
		Lung	23.7	24.38	25.3	24.84	21.54	31.7	26.62	32.04	32.09	32.065	27.38	25.97	26.675	32.69	29.87	31.28	34.28	36.14	35.21
*Undet: undetermined
*ND: not determined

## Sheet: iNOS (M1)-PLACENTA
Inos
Control
Animal reference	1	2	3	4	5	6	7	8	9	10	11	12	13	14	15	16	17	18	19	20	21	22	23	24	25	Total individual count
1	0	0	7	2	8	9	5	0	0	0	0	1	0	0	1	0	1	1	0	0	2	3	0	3	1	44
2	0	0	1	0	0	0	0	0	0	0	0	0	1	0	0	0	2	0	0	0	1	0	0	2	0	7
Mean	0	0	4	1	4	4.5	2.5	0	0	0	0	0.5	0.5	0	0.5	0	1.5	0.5	0	0	1.5	1.5	0	2.5	0.5	25.5
Standard deviation	0	0	4.24264	1.41421	5.65685	6.36396	3.53553	0	0	0	0	0.707107	0.707107	0	0.707107	0	0.707107	0.707107	0	0	0.707107	2.12132	0	0.707107	0.707107	26.163
Error	0	0	3	1	4	4.5	2.5	0	0	0	0	0.5	0.5	0	0.5	0	0.5	0.5	0	0	0.5	1.5	0	0.5	0.5	18.5
Number of animals	2	2	2	2	2	2	2	2	2	2	2	2	2	2	2	2	2	2	2	2	2	2	2	2	2	2
BoAHV-1-infected
Animal reference	1	2	3	4	5	6	7	8	9	10	11	12	13	14	15	16	17	18	19	20	21	22	23	24	25	Total individual count
1	2	1	6	2	3	1	4	1	0	6	0	0	2	0	2	3	0	1	6	2	0	2	2	1	1	48
2	1	2	0	1	1	2	0	1	4	2	6	1	0	0	2	1	1	1	1	2	0	1	4	0	1	35
3	0	0	0	0	0	0	0	6	9	9	5	8	0	0	0	6	0	1	2	0	2	0	1	0	0	49
4	1	2	5	7	2	2	0	2	1	0	0	1	2	0	4	1	2	3	2	2	1	3	0	0	1	44
5	1	2	0	0	1	2	4	0	2	1	1	2	2	2	3	2	1	4	2	2	3	1	0	3	4	45
6	5	2	2	0	0	0	2	2	2	1	1	0	0	0	0	0	0	0	0	0	0	0	0	1	0	18
Mean	1.66667	1.5	2.16667	1.66667	1.16667	1.16667	1.66667	2	3	3.16667	2.16667	2	1	0.333333	1.83333	2.16667	0.666667	1.66667	2.16667	1.33333	1	1.16667	1.16667	0.833333	1.16667	39.8333
Standard deviation	1.75119	0.83666	2.71416	2.73252	1.16905	0.983192	1.96638	2.09762	3.2249	3.54495	2.63944	3.03315	1.09545	0.816497	1.60208	2.13698	0.816497	1.50555	2.04124	1.0328	1.26491	1.16905	1.60208	1.16905	1.47196	11.7884
Error	0.71492	0.341565	1.10805	1.11555	0.477261	0.401386	0.802773	0.856349	1.31656	1.44722	1.07755	1.23828	0.447214	0.333333	0.654047	0.872417	0.333333	0.614636	0.833333	0.421637	0.516398	0.477261	0.654047	0.477261	0.600925	4.8126
Number of animals	6	6	6	6	6	6	6	6	6	6	6	6	6	6	6	6	6	6	6	6	6	6	6	6	6	6

## Sheet: CD163 (M2)-PLACENTA
CD163
Control
Animal reference	1	2	3	4	5	6	7	8	9	10	11	12	13	14	15	16	17	18	19	20	21	22	23	24	25	Total individual count
1	124	80	93	43	34	33	36	44	84	73	71	19	31	32	66	15	34	28	31	54	52	15	30	15	32	1169
2	37	47	36	54	61	40	76	62	75	66	81	60	56	92	67	90	99	47	28	54	23	37	33	32	47	1400
Mean	80.5	63.5	64.5	48.5	47.5	36.5	56	53	79.5	69.5	76	39.5	43.5	62	66.5	52.5	66.5	37.5	29.5	54	37.5	26	31.5	23.5	39.5	1284.5
Standard deviation	61.5183	23.3345	40.3051	7.77817	19.0919	4.94975	28.2843	12.7279	6.36396	4.94975	7.07107	28.9914	17.6777	42.4264	0.707107	53.033	45.9619	13.435	2.12132	0	20.5061	15.5563	2.12132	12.0208	10.6066	163.342
Error	43.5	16.5	28.5	5.5	13.5	3.5	20	9	4.5	3.5	5	20.5	12.5	30	0.5	37.5	32.5	9.5	1.5	0	14.5	11	1.5	8.5	7.5	115.5
Number of animals	2	2	2	2	2	2	2	2	2	2	2	2	2	2	2	2	2	2	2	2	2	2	2	2	2	2
BoAHV-1-infected
Animal reference	1	2	3	4	5	6	7	8	9	10	11	12	13	14	15	16	17	18	19	20	21	22	23	24	25	Total individual count
1	105	125	89	116	83	59	90	96	90	124	88	86	94	113	73	90	81	110	96	139	67	43	70	57	65	2249
2	82	78	58	45	92	107	93	44	60	91	143	112	75	101	108	94	72	51	140	109	225	130	90	75	133	2408
3	30	33	28	36	30	23	42	58	47	40	46	24	24	39	37	36	33	42	41	39	40	38	31	33	28	898
4	4	7	6	2	10	8	3	7	5	8	4	65	69	69	52	53	42	45	59	17	18	42	31	11	40	677
5	58	82	75	143	91	72	55	48	66	61	88	39	98	92	56	87	99	63	49	51	50	47	58	108	63	1799
6	109	49	75	72	47	91	57	45	110	99	136	130	71	58	75	106	91	89	51	62	83	19	33	44	30	1832
Mean	64.6667	62.3333	55.1667	69	58.8333	60	56.6667	49.6667	63	70.5	84.1667	76	71.8333	78.6667	66.8333	77.6667	69.6667	66.6667	72.6667	69.5	80.5	53.1667	52.1667	54.6667	59.8333	1643.83
Standard deviation	41.9984	41.6157	31.9213	52.627	34.8564	38.4396	33.2546	28.6124	36.2657	42.4771	53.0299	41.2456	26.3925	28.1046	24.6042	27.0308	26.6808	27.2519	38.203	45.7723	74.2233	38.902	24.6854	33.9215	39.2093	707.205
Error	17.1458	16.9895	13.0318	21.4849	14.2301	15.6929	13.5761	11.6809	14.8054	17.3412	21.6494	16.8384	10.7747	11.4736	10.0446	11.0353	10.8924	11.1255	15.5963	18.6864	30.3015	15.8817	10.0778	13.8484	16.0071	288.715
Number of animals	6	6	6	6	6	6	6	6	6	6	6	6	6	6	6	6	6	6	6	6	6	6	6	6	6	6

## Sheet: CD3-PLACENTA
CD3
Control
Animal reference	1	2	3	4	5	6	7	8	9	10	11	12	13	14	15	16	17	18	19	20	21	22	23	24	25	Total individual count
1	1	1	2	2	4	16	10	7	4	6	1	1	1	0	0	1	4	1	2	2	1	2	3	5	0	77
2	4	0	0	0	3	1	0	1	1	3	0	4	0	3	3	5	4	17	9	9	12	1	4	10	12	106
Mean	2.5	0.5	1	1	3.5	8.5	5	4	2.5	4.5	0.5	2.5	0.5	1.5	1.5	3	4	9	5.5	5.5	6.5	1.5	3.5	7.5	6	91.5
Standard deviation	2.12132	0.707107	1.41421	1.41421	0.707107	10.6066	7.07107	4.24264	2.12132	2.12132	0.707107	2.12132	0.707107	2.12132	2.12132	2.82843	0	11.3137	4.94975	4.94975	7.77817	0.707107	0.707107	3.53553	8.48528	20.5061
Error	1.5	0.5	1	1	0.5	7.5	5	3	1.5	1.5	0.5	1.5	0.5	1.5	1.5	2	0	8	3.5	3.5	5.5	0.5	0.5	2.5	6	14.5
Number of animals	2	2	2	2	2	2	2	2	2	2	2	2	2	2	2	2	2	2	2	2	2	2	2	2	2	2
BoAHV-1-infected
Animal reference	1	2	3	4	5	6	7	8	9	10	11	12	13	14	15	16	17	18	19	20	21	22	23	24	25	Total individual count
1	8	21	14	5	7	8	8	4	2	7	5	2	8	0	2	3	5	7	6	5	2	2	10	6	9	156
2	2	2	5	16	1	3	8	2	4	2	2	4	1	3	2	2	5	5	2	1	4	4	1	6	8	95
3	3	0	1	1	2	2	2	0	3	12	9	6	4	3	8	5	11	10	5	6	8	3	4	7	3	118
4	3	1	3	3	5	0	3	4	4	3	3	1	2	3	3	3	2	5	2	3	2	8	9	4	3	82
5	1	0	0	2	0	1	3	1	0	1	0	9	5	4	1	2	2	1	2	2	1	2	0	0	3	43
6	2	0	0	0	1	1	5	0	2	1	3	0	1	2	1	1	2	1	1	0	0	2	2	1	1	30
Mean	3.16667	4	3.83333	4.5	2.66667	2.5	4.83333	1.83333	2.5	4.33333	3.66667	3.66667	3.5	2.5	2.83333	2.66667	4.5	4.83333	3	2.83333	2.83333	3.5	4.33333	4	4.5	87.3333
Standard deviation	2.48328	8.3666	5.34478	5.89067	2.73252	2.88097	2.63944	1.83485	1.51658	4.36654	3.07679	3.38625	2.73861	1.3784	2.63944	1.36626	3.50714	3.48807	2	2.31661	2.85774	2.34521	4.2269	2.89828	3.20936	46.8942
Error	1.01379	3.41565	2.182	2.40486	1.11555	1.17615	1.07755	0.749074	0.619139	1.78263	1.2561	1.38243	1.11803	0.562731	1.07755	0.557773	1.43178	1.424	0.816497	0.945751	1.16667	0.957427	1.72562	1.18322	1.31022	19.1445
Number of animals	6	6	6	6	6	6	6	6	6	6	6	6	6	6	6	6	6	6	6	6	6	6	6	6	6	6

## Sheet: CD79-PLACENTA
CD79
Control
Animal reference	1	2	3	4	5	6	7	8	9	10	11	12	13	14	15	16	17	18	19	20	21	22	23	24	25	Total individual count
1	1	0	5	0	5	0	1	0	0	2	2	0	0	3	1	0	0	2	1	3	3	1	5	2	1	38
2	1	3	1	3	0	1	0	2	1	0	1	5	0	2	0	2	0	0	1	4	3	0	0	3	2	35
Mean	1	1.5	3	1.5	2.5	0.5	0.5	1	0.5	1	1.5	2.5	0	2.5	0.5	1	0	1	1	3.5	3	0.5	2.5	2.5	1.5	36.5
Standard deviation	0	2.12132	2.82843	2.12132	3.53553	0.707107	0.707107	1.41421	0.707107	1.41421	0.707107	3.53553	0	0.707107	0.707107	1.41421	0	1.41421	0	0.707107	0	0.707107	3.53553	0.707107	0.707107	2.12132
Error	0	1.5	2	1.5	2.5	0.5	0.5	1	0.5	1	0.5	2.5	0	0.5	0.5	1	0	1	0	0.5	0	0.5	2.5	0.5	0.5	1.5
Number of animals	2	2	2	2	2	2	2	2	2	2	2	2	2	2	2	2	2	2	2	2	2	2	2	2	2	2
BoAHV-1-infected
Animal reference	1	2	3	4	5	6	7	8	9	10	11	12	13	14	15	16	17	18	19	20	21	22	23	24	25	Total individual count
1	3	0	6	3	0	0	0	1	7	0	1	0	0	8	6	5	0	2	1	1	2	1	3	1	4	55
2	4	2	3	0	0	2	3	1	3	3	1	0	2	4	0	0	0	2	4	3	0	1	0	1	1	40
3	2	1	0	2	2	1	2	2	2	0	2	1	0	4	0	0	4	0	0	0	0	0	2	4	0	31
4	1	1	0	1	1	0	0	2	3	0	0	3	4	1	0	2	3	0	0	3	0	2	1	2	1	31
5	2	0	2	0	0	3	1	0	2	3	1	2	5	0	2	2	1	3	2	2	3	2	1	2	0	41
6	4	3	5	2	0	2	2	0	1	0	3	0	1	0	0	3	2	0	0	0	1	2	0	5	0	36
Mean	2.66667	1.16667	2.66667	1.33333	0.5	1.33333	1.33333	1	3	1	1.33333	1	2	2.83333	1.33333	2	1.66667	1.16667	1.16667	1.5	1	1.33333	1.16667	2.5	1	39
Standard deviation	1.21106	1.16905	2.50333	1.21106	0.83666	1.21106	1.21106	0.894427	2.09762	1.54919	1.0328	1.26491	2.09762	3.12517	2.42212	1.89737	1.63299	1.32916	1.60208	1.3784	1.26491	0.816497	1.16905	1.64317	1.54919	8.92188
Error	0.494413	0.477261	1.02198	0.494413	0.341565	0.494413	0.494413	0.365148	0.856349	0.632456	0.421637	0.516398	0.856349	1.27584	0.988826	0.774597	0.666667	0.542627	0.654047	0.562731	0.516398	0.333333	0.477261	0.67082	0.632456	3.64234
Number of animals	6	6	6	6	6	6	6	6	6	6	6	6	6	6	6	6	6	6	6	6	6	6	6	6	6	6
									º

## Sheet: iNOS (M1)-LUNG 
Inos
Control
Animal reference	1	2	3	4	5	6	7	8	9	10	11	12	13	14	15	16	17	18	19	20	21	22	23	24	25	Total individual count
1	6	5	2	1	0	2	6	6	5	5	5	3	3	2	1	1	0	1	1	0	2	3	2	0	0	62
2	2	2	3	0	0	3	2	1	1	0	0	1	2	1	10	3	1	2	1	4	6	3	1	6	2	57
Mean	4	3.5	2.5	0.5	0	2.5	4	3.5	3	2.5	2.5	2	2.5	1.5	5.5	2	0.5	1.5	1	2	4	3	1.5	3	1	59.5
Standard deviation	2.82843	2.12132	0.707107	0.707107	0	0.707107	2.82843	3.53553	2.82843	3.53553	3.53553	1.41421	0.707107	0.707107	6.36396	1.41421	0.707107	0.707107	0	2.82843	2.82843	0	0.707107	4.24264	1.41421	3.53553
Error	2	1.5	0.5	0.5	0	0.5	2	2.5	2	2.5	2.5	1	0.5	0.5	4.5	1	0.5	0.5	0	2	2	0	0.5	3	1	2.5
Number of animals	2	2	2	2	2	2	2	2	2	2	2	2	2	2	2	2	2	2	2	2	2	2	2	2	2	2
BoAHV-1-infected
Animal reference	1	2	3	4	5	6	7	8	9	10	11	12	13	14	15	16	17	18	19	20	21	22	23	24	25	Total individual count
1	5	5	9	5	1	16	9	7	6	4	2	6	20	10	8	13	7	7	6	4	7	15	15	12	19	218
2	3	4	4	8	9	4	9	7	7	2	6	7	10	5	7	6	3	4	4	7	8	2	5	4	7	142
3	9	8	6	5	8	1	2	4	2	3	2	3	1	2	2	4	5	3	4	1	0	4	4	5	6	94
4	6	5	6	2	11	13	12	15	10	5	9	19	21	5	12	17	11	6	6	4	3	14	5	8	12	237
5	6	5	19	10	19	12	30	23	20	14	12	14	8	14	5	21	6	15	29	12	18	17	10	11	21	371
Mean	5.8	5.4	8.8	6	9.6	9.2	12.4	11.2	9	5.6	6.2	9.8	12	7.2	6.8	12.2	6.4	7	9.8	5.6	7.2	10.4	7.8	8	13	212.4
Standard deviation	2.16795	1.51658	5.97495	3.08221	6.46529	6.37966	10.5024	7.75887	6.78233	4.82701	4.38178	6.53452	8.45577	4.76445	3.70135	7.19027	2.96648	4.74342	10.7796	4.15933	6.83374	6.8775	4.65833	3.53553	6.81909	105.789
Error	0.969536	0.678233	2.67208	1.3784	2.89137	2.85307	4.69681	3.46987	3.03315	2.1587	1.95959	2.92233	3.78153	2.13073	1.65529	3.21559	1.32665	2.12132	4.82079	1.86011	3.05614	3.07571	2.08327	1.58114	3.04959	47.3103
Number of animals	5	5	5	5	5	5	5	5	5	5	5	5	5	5	5	5	5	5	5	5	5	5	5	5	5	5

## Sheet: CD163 (M2)-LUNG
CD163
Control
Animal reference	1	2	3	4	5	6	7	8	9	10	11	12	13	14	15	16	17	18	19	20	21	22	23	24	25	Total individual count
1	4	8	15	7	7	7	11	7	9	7	1	3	1	3	2	8	6	6	4	4	1	2	3	7	6	139
2	1	2	2	1	1	5	0	1	1	0	0	1	0	1	4	2	3	6	1	3	0	3	4	2	4	48
Mean	2.5	5	8.5	4	4	6	5.5	4	5	3.5	0.5	2	0.5	2	3	5	4.5	6	2.5	3.5	0.5	2.5	3.5	4.5	5	93.5
Standard deviation	2.12132	4.24264	9.19239	4.24264	4.24264	1.41421	7.77817	4.24264	5.65685	4.94975	0.707107	1.41421	0.707107	1.41421	1.41421	4.24264	2.12132	0	2.12132	0.707107	0.707107	0.707107	0.707107	3.53553	1.41421	64.3467
Error	1.5	3	6.5	3	3	1	5.5	3	4	3.5	0.5	1	0.5	1	1	3	1.5	0	1.5	0.5	0.5	0.5	0.5	2.5	1	45.5
Number of animals	2	2	2	2	2	2	2	2	2	2	2	2	2	2	2	2	2	2	2	2	2	2	2	2	2	2
BoAHV-1-infected
Animal reference	1	2	3	4	5	6	7	8	9	10	11	12	13	14	15	16	17	18	19	20	21	22	23	24	25	Total individual count
1	15	24	10	10	14	13	12	9	14	13	16	12	10	11	11	7	11	13	14	10	19	10	13	12	14	317
2	18	11	18	20	7	5	11	23	11	19	16	15	25	17	13	7	13	20	23	8	17	16	14	10	22	379
3	17	12	13	17	7	13	24	10	15	12	15	24	15	16	15	17	13	20	17	14	16	25	20	11	19	397
4	6	2	3	5	5	4	3	1	10	4	4	5	2	1	4	6	3	4	4	5	4	9	7	6	11	118
5	4	6	3	5	6	5	7	3	11	5	2	12	8	6	8	6	6	7	4	6	5	15	8	10	12	170
Mean	12	11	9.4	11.4	7.8	8	11.4	9.2	12.2	10.6	10.6	13.6	12	10.2	10.2	8.6	9.2	12.8	12.4	8.6	12.2	15	12.4	9.8	15.6	276.2
Standard deviation	6.5192	8.30662	6.50385	6.8775	3.56371	4.58258	7.89303	8.61394	2.16795	6.1887	6.9857	6.8775	8.63134	6.76018	4.32435	4.72229	4.49444	7.32803	8.32466	3.57771	7.12039	6.36396	5.22494	2.28035	4.72229	125.629
Error	2.91548	3.71484	2.90861	3.07571	1.59374	2.04939	3.52987	3.85227	0.969536	2.76767	3.1241	3.07571	3.86005	3.02324	1.93391	2.11187	2.00998	3.27719	3.7229	1.6	3.18434	2.84605	2.33666	1.0198	2.11187	56.1831
Number of animals	5	5	5	5	5	5	5	5	5	5	5	5	5	5	5	5	5	5	5	5	5	5	5	5	5	5

## Sheet: CD3-LUNG 
CD3
Control
Animal reference	1	2	3	4	5	6	7	8	9	10	11	12	13	14	15	16	17	18	19	20	21	22	23	24	25	Total individual count
1	18	8	9	23	14	18	17	16	15	23	24	33	9	27	13	22	19	6	16	12	14	13	16	8	15	408
2	14	9	27	11	13	5	20	20	11	13	18	5	13	11	8	23	1	12	17	14	5	9	27	4	17	327
Mean	16	8.5	18	17	13.5	11.5	18.5	18	13	18	21	19	11	19	10.5	22.5	10	9	16.5	13	9.5	11	21.5	6	16	367.5
Standard deviation	2.82843	0.707107	12.7279	8.48528	0.707107	9.19239	2.12132	2.82843	2.82843	7.07107	4.24264	19.799	2.82843	11.3137	3.53553	0.707107	12.7279	4.24264	0.707107	1.41421	6.36396	2.82843	7.77817	2.82843	1.41421	57.2756
Error	2	0.5	9	6	0.5	6.5	1.5	2	2	5	3	14	2	8	2.5	0.5	9	3	0.5	1	4.5	2	5.5	2	1	40.5
Number of animals	2	2	2	2	2	2	2	2	2	2	2	2	2	2	2	2	2	2	2	2	2	2	2	2	2	2
BoAHV-1-infected
Animal reference	1	2	3	4	5	6	7	8	9	10	11	12	13	14	15	16	17	18	19	20	21	22	23	24	25	Total individual count
1	8	20	21	5	20	21	2	22	17	26	25	35	23	18	29	8	33	33	31	6	39	20	38	18	19	537
2	7	3	4	5	14	12	5	8	6	4	5	8	2	4	6	10	7	5	1	1	8	8	7	9	8	157
3	7	16	5	16	17	13	10	14	19	12	10	2	15	2	18	6	15	20	31	21	5	13	9	13	12	321
4	16	50	28	28	23	27	57	74	76	30	49	38	77	72	63	44	55	55	38	19	45	44	41	50	39	1138
5	31	27	26	41	27	33	44	46	34	35	21	24	28	21	25	49	40	36	42	26	34	49	38	52	34	863
Mean	13.8	23.2	16.8	19	20.2	21.2	23.6	32.8	30.4	21.4	22	21.4	29	23.4	28.2	23.4	30	29.8	28.6	14.6	26.2	26.8	26.6	28.4	22.4	603.2
Standard deviation	10.3296	17.3407	11.5195	15.5403	5.06952	9.0111	25.1456	27.1882	27.3733	12.9538	17.1172	15.9937	28.5745	28.4218	21.3237	21.2085	19.2873	18.6735	16.1338	10.5972	18.431	18.5661	17.0382	20.8878	13.5757	398.943
Error	4.61952	7.755	5.1517	6.94982	2.26716	4.02989	11.2454	12.1589	12.2417	5.7931	7.65506	7.15262	12.7789	12.7106	9.53625	9.48472	8.62554	8.35105	7.21526	4.7392	8.24257	8.30301	7.61971	9.34131	6.07124	178.413
Number of animals	5	5	5	5	5	5	5	5	5	5	5	5	5	5	5	5	5	5	5	5	5	5	5	5	5	5

## Sheet: CD79-LUNG
CD79
Control
Animal reference	1	2	3	4	5	6	7	8	9	10	11	12	13	14	15	16	17	18	19	20	21	22	23	24	25	Total individual count
1	1	2	1	2	1	1	0	0	2	0	0	0	3	1	2	1	2	2	0	2	1	3	1	1	2	31
2	5	2	3	2	2	1	2	3	0	0	8	4	2	0	3	2	2	2	2	1	1	0	1	0	2	50
Mean	3	2	2	2	1.5	1	1	1.5	1	0	4	2	2.5	0.5	2.5	1.5	2	2	1	1.5	1	1.5	1	0.5	2	40.5
Standard deviation	2.82843	0	1.41421	0	0.707107	0	1.41421	2.12132	1.41421	0	5.65685	2.82843	0.707107	0.707107	0.707107	0.707107	0	0	1.41421	0.707107	0	2.12132	0	0.707107	0	13.435
Error	2	0	1	0	0.5	0	1	1.5	1	0	4	2	0.5	0.5	0.5	0.5	0	0	1	0.5	0	1.5	0	0.5	0	9.5
Number of animals	2	2	2	2	2	2	2	2	2	2	2	2	2	2	2	2	2	2	2	2	2	2	2	2	2	2
BoAHV-1-infected
Animal reference	1	2	3	4	5	6	7	8	9	10	11	12	13	14	15	16	17	18	19	20	21	22	23	24	25	Total individual count
1	1	2	4	2	3	0	4	2	5	2	2	3	1	1	0	3	0	2	3	2	1	1	2	1	1	48
2	2	3	2	3	1	4	2	0	1	2	3	1	3	2	0	3	2	2	2	2	2	3	3	1	4	53
3	2	2	0	4	3	1	1	2	0	2	1	3	1	0	2	0	1	3	2	0	1	2	2	2	4	41
4	1	3	2	0	0	3	2	1	4	0	3	4	3	1	5	0	2	0	1	3	1	2	2	0	2	45
5	3	5	1	3	1	0	3	2	3	3	1	4	2	0	3	3	3	2	1	2	2	1	1	1	1	51
Mean	1.8	3	1.8	2.4	1.6	1.6	2.4	1.4	2.6	1.8	2	3	2	0.8	2	1.8	1.6	1.8	1.8	1.8	1.4	1.8	2	1	2.4	47.6
Standard deviation	0.83666	1.22474	1.48324	1.51658	1.34164	1.81659	1.14018	0.894427	2.07364	1.09545	1	1.22474	1	0.83666	2.12132	1.64317	1.14018	1.09545	0.83666	1.09545	0.547723	0.83666	0.707107	0.707107	1.51658	4.77493
Error	0.374166	0.547723	0.663325	0.678233	0.6	0.812404	0.509902	0.4	0.927362	0.489898	0.447214	0.547723	0.447214	0.374166	0.948683	0.734847	0.509902	0.489898	0.374166	0.489898	0.244949	0.374166	0.316228	0.316228	0.678233	2.13542
Number of animals	5	5	5	5	5	5	5	5	5	5	5	5	5	5	5	5	5	5	5	5	5	5	5	5	5	5
